# Supplementary material for: Development and Optimisation of a Stability-Indicating Analytical Method for Itraconazole in Drug Product by High-Performance Liquid Chromatography Using a QbD Approach
Source: Pharmaceuticals (Basel). 2026 Jul 10;19(7):1066. doi: 10.3390/ph19071066 (PMC13414520; doi:10.3390/ph19071066)
Supplement: Supplementary file 1 [file pharmaceuticals-19-01066-s001.zip]

Archive with 1 entries (1 files):
- pharmaceuticals-4309753-supplementary.pdf
